# Supplementary material for: Improved Multimodal Tumor Necrosis Imaging with IRDye800CW-DOTA Conjugated to an Albumin-Binding Domain
Source: Cancers (Basel). 2022 Feb 9;14(4):861. doi: 10.3390/cancers14040861 (PMC8870237; doi:10.3390/cancers14040861)
Supplement: Supplementary file 1 [file cancers-14-00861-s001.zip]

Archive with 1 entries (1 files):
- cancers-1526162-supplementary.pdf
